# Supplementary material for: Electrochemical synthesis of peptide aldehydes via C‒N bond cleavage of cyclic amines
Source: Nat Commun. 2024 Jun 18;15:5181. doi: 10.1038/s41467-024-49223-y (PMC11189564; doi:10.1038/s41467-024-49223-y)
Supplement: Supplementary file 3 — Source data [file 41467_2024_49223_MOESM3_ESM.xlsx]

## Sheet: Sheet1
Cartesian Coordinates of Stationary Points (Unit: Å)
62a
Charge = 0	Spin Multiplicity = 1
C	-3.49265	-0.871616	0.758803
C	-2.12484	-1.53226	0.933114
C	-1.25618	-1.32196	-0.308054
C	-2.43326	0.713992	-0.875267
C	-3.3394	0.593379	0.348831
H	-0.277675	-1.78356	-0.18054
H	-1.60605	-1.09256	1.8017
H	-2.23242	-2.61019	1.12474
H	-4.05037	-1.40698	-0.028861
H	-4.08339	-0.958393	1.68231
H	-2.27026	1.75759	-1.15625
H	-2.89229	0.18752	-1.72976
H	-2.89093	1.17057	1.17464
H	-4.31948	1.04239	0.129678
H	-1.73025	-1.81288	-1.17595
N	-1.13296	0.0985208	-0.614652
C	-0.047961	0.914336	-0.450394
O	-0.164981	2.12752	-0.573283
C	1.34888	0.318535	-0.144922
C	1.38612	-0.35175	1.24064
H	0.809102	-1.28114	1.30978
H	2.42954	-0.59488	1.49111
H	1.00992	0.339674	2.00977
C	2.33987	1.48913	-0.106035
H	3.34981	1.10161	0.091268
H	2.34821	2.03131	-1.06032
H	2.07411	2.20372	0.683815
C	1.80207	-0.630577	-1.2673
H	1.81334	-0.0985461	-2.23013
H	2.82735	-0.971827	-1.05977
H	1.1732	-1.5208	-1.38499
Ac_Int3'
Charge = 1	Spin Multiplicity = 1
C	-3.3043	-0.38578	-0.269975
C	-2.24286	-1.46334	-0.0931288
C	-0.860215	-0.949034	-0.0739477
C	-1.56582	1.38176	0.0574275
C	-2.906	0.849216	0.528623
H	-0.0381961	-1.66891	-0.101831
H	-2.35097	-2.00811	0.864324
H	-2.28046	-2.25173	-0.860874
H	-3.39272	-0.128109	-1.33572
H	-4.27787	-0.77122	0.0545885
H	-1.15974	2.14181	0.731935
H	-1.62337	1.82345	-0.947452
H	-2.84843	0.605894	1.60083
H	-3.64503	1.65231	0.41618
N	-0.548806	0.301375	-0.0135487
C	0.867355	0.756404	-0.0454168
O	1.04182	1.9314	-0.0329085
C	1.92714	-0.297342	-0.0986303
H	1.86465	-0.964279	0.771619
H	2.8915	0.218383	-0.0946959
H	1.83886	-0.895671	-1.01533
Ac_Int3
Charge = 1	Spin Multiplicity = 1
C	2.53473	0.12496	-0.244604
C	1.67503	1.36134	-0.0146763
C	0.225532	1.09586	-0.0310031
C	0.506807	-1.32496	-0.0217212
C	1.91505	-1.06104	0.483486
H	-0.486702	1.92792	-0.0256948
H	1.86284	1.82576	0.972369
H	1.86246	2.1715	-0.736313
H	2.59436	-0.0878878	-1.32215
H	3.55571	0.314163	0.106947
H	-0.0125307	-2.03885	0.625472
H	0.511129	-1.72328	-1.04647
H	1.8842	-0.867465	1.56676
H	2.50226	-1.97522	0.331741
N	-0.302449	-0.0816007	-0.0409496
C	-1.79989	-0.1615	-0.0977334
O	-2.40732	0.857495	-0.0544538
C	-2.36902	-1.53523	-0.208009
H	-2.22007	-2.08054	0.734683
H	-1.88845	-2.10306	-1.01443
H	-3.44087	-1.4341	-0.400364
Ac_Int5
Charge = 1	Spin Multiplicity = 1
C	-3.08676	0.777992	0.235839
C	-2.0196	1.82912	-0.0332327
C	-0.639306	1.31004	0.329946
C	-1.46911	-1.04673	-0.443046
C	-2.81591	-0.394009	-0.693545
H	0.13691	1.94838	-0.105989
H	-2.04879	2.11603	-1.09524
H	-2.18387	2.74136	0.554941
H	-3.05446	0.451489	1.2877
H	-4.08873	1.18261	0.0457051
H	-1.14038	-1.56388	-1.35962
H	-2.84028	-0.0473662	-1.73703
H	-3.57265	-1.18673	-0.606913
N	-0.389808	-0.0861473	-0.119232
C	0.826153	-0.575935	-0.029484
O	1.03121	-1.85342	-0.0930223
C	2.02849	0.275221	0.15783
H	-0.516312	1.3155	1.42333
H	-2.15708	-2.62804	0.493981
H	0.206382	-2.35087	0.129187
O	-1.47208	-1.95784	0.636655
H	2.91841	-0.357271	0.0986464
H	1.9852	0.74951	1.14926
H	2.06826	1.06701	-0.600329
Ac_Int6
Charge = 0	Spin Multiplicity = 1
C	3.11515	-0.774183	0.0774248
C	1.96736	-1.77505	0.0147954
C	0.671883	-1.13644	0.494124
C	1.46434	1.08919	-0.359499
C	2.7637	0.42878	-0.78912
H	-0.161427	-1.83182	0.343612
H	1.83943	-2.12318	-1.02324
H	2.16999	-2.65929	0.635502
H	3.26872	-0.447735	1.11868
H	4.05398	-1.23142	-0.265036
H	1.13344	1.78875	-1.13895
H	2.65296	0.107055	-1.83632
H	3.54783	1.19792	-0.759454
N	0.381043	0.115477	-0.212076
C	-0.875663	0.665371	-0.161129
O	-1.04469	1.8681	-0.307996
C	-2.04319	-0.262689	0.0833044
H	0.74536	-0.935873	1.57881
H	0.889119	2.3222	0.985364
O	1.67995	1.78253	0.844494
H	-2.0268	-0.63287	1.11851
H	-2.01781	-1.13065	-0.588294
H	-2.96386	0.307224	-0.0760691
Ac_Int7
Charge = 1	Spin Multiplicity = 1
C	3.16899	-0.695806	0.0697482
C	2.04356	-1.68972	0.345012
C	0.753207	-0.9912	0.743092
C	1.48069	1.06001	-0.536099
C	2.73178	0.325265	-0.978425
H	-0.0741054	-1.70057	0.852
H	1.85504	-2.31006	-0.546391
H	2.31007	-2.37702	1.159
H	3.4358	-0.169513	0.997937
H	4.06504	-1.22607	-0.277001
H	1.0883	1.72445	-1.31786
H	2.54307	-0.160516	-1.94854
H	3.50312	1.08912	-1.14398
N	0.363289	0.00841463	-0.3244
C	-0.976337	0.666387	-0.0372927
O	-0.988307	1.84631	0.0865763
C	-2.12982	-0.270781	0.0665864
H	0.864862	-0.410268	1.66701
H	1.03176	2.38554	0.778509
O	1.70383	1.70006	0.653989
H	0.250692	-0.509054	-1.20953
H	-2.15071	-0.69286	1.0824
H	-2.05513	-1.09479	-0.653593
H	-3.04869	0.302553	-0.0914075
Ac_TS2
Charge = 1	Spin Multiplicity = 1
C	3.08508	-0.824533	0.13803
C	1.95839	-1.85035	0.149066
C	0.638709	-1.20663	0.543103
C	1.37342	0.818968	-0.665735
C	2.73971	0.260906	-0.87063
H	-0.190521	-1.89258	0.342284
H	1.86302	-2.30505	-0.849019
H	2.16153	-2.66213	0.859308
H	3.20571	-0.378528	1.13745
H	4.03998	-1.2916	-0.132419
H	1.04363	1.61743	-1.33129
H	2.71807	-0.154209	-1.89373
H	3.46321	1.08564	-0.898666
N	0.381959	0.0455864	-0.204413
C	-0.915829	0.650613	-0.16356
O	-1.00269	1.8382	-0.347406
C	-2.07671	-0.24753	0.125153
H	0.630271	-0.963343	1.61702
H	2.39945	2.63763	0.648212
H	0.855758	2.54888	0.803641
O	1.6673	2.01043	0.773346
H	-2.01026	-0.633319	1.15218
H	-2.99296	0.339936	0.0178465
H	-2.08894	-1.10355	-0.562272
Ac_TS4
Charge = 1	Spin Multiplicity = 1
C	3.25975	0.247717	0.292881
C	2.48183	1.51947	-0.0487628
C	1.18895	1.33188	-0.842115
C	1.35006	-1.36381	0.398283
C	2.47035	-0.762781	1.1338
H	0.850704	2.30432	-1.22986
H	2.25466	2.07648	0.875235
H	3.138	2.1708	-0.642596
H	3.60705	-0.242952	-0.627844
H	4.15634	0.521256	0.863301
H	0.441219	-1.70971	0.90576
H	2.0846	-0.340088	2.07131
H	3.11149	-1.61885	1.42249
N	0.115917	0.763464	-0.0166674
C	-0.925814	0.0352357	-0.53871
O	-0.788569	-0.622478	-1.56312
C	-2.20397	0.0515448	0.252601
H	1.33512	0.670898	-1.7057
H	0.62857	-1.7928	-1.29084
O	1.48894	-1.60228	-0.831248
H	-0.107609	1.30438	0.816585
H	-2.74813	0.976311	0.0104948
H	-2.81489	-0.809767	-0.0340617
H	-2.01153	0.0437878	1.33309
Boc_Int3'
Charge = 1	Spin Multiplicity = 1
C	3.82318	0.503296	-0.265548
C	2.77689	1.56826	0.0362916
C	1.38999	1.06663	0.0479404
C	2.08213	-1.27743	-0.0493852
C	3.43724	-0.79518	0.432443
H	0.556515	1.77166	0.107676
H	2.91723	2.02426	1.03493
H	2.80146	2.42213	-0.658585
H	3.8798	0.340062	-1.35194
H	4.80894	0.852158	0.0636553
H	1.68489	-2.0897	0.567048
H	2.11168	-1.62821	-1.09055
H	3.40731	-0.644918	1.52269
H	4.16793	-1.58867	0.232161
N	1.07735	-0.185151	0.00263054
C	-0.332179	-0.626664	-0.0244081
O	-0.567466	-1.79123	-0.098627
O	-1.1263	0.39482	0.0354568
C	-2.60501	0.240619	0.0187482
C	-3.01355	-0.405616	-1.29643
C	-3.02589	-0.569373	1.23576
C	-3.08939	1.67717	0.109568
H	-2.62209	0.173429	-2.14426
H	-2.65867	-1.44089	-1.36524
H	-4.11023	-0.409118	-1.35723
H	-2.63869	-0.107357	2.15444
H	-4.123	-0.57504	1.28793
H	-2.67554	-1.60647	1.17184
H	-4.18698	1.69002	0.103083
H	-2.73644	2.1438	1.03911
H	-2.72456	2.26077	-0.746399
Boc_Int3
Charge = 1	Spin Multiplicity = 1
C	3.7733	0.542901	-0.351693
C	2.8296	1.48159	0.389942
C	1.38518	1.20437	0.0138245
C	1.99081	-1.16646	0.095915
C	3.43753	-0.89782	0.011523
H	0.683336	1.7009	0.690552
H	2.95503	1.36151	1.47701
H	3.04132	2.53149	0.151557
H	3.66329	0.683112	-1.43736
H	4.81921	0.752798	-0.0993736
H	1.61892	-2.19324	0.178091
H	3.83784	-1.18623	1.00241
H	3.86206	-1.63965	-0.68223
H	1.15115	1.52519	-1.0106
N	1.08358	-0.249324	0.0839751
C	-0.327965	-0.698311	0.121083
O	-0.588385	-1.85367	0.245733
O	-1.09427	0.33462	-0.0117309
C	-2.57558	0.214516	-0.0242084
C	-2.9854	-0.644475	-1.21114
C	-3.03076	-0.357688	1.30996
C	-3.02394	1.6554	-0.196056
H	-2.56713	-0.234977	-2.14105
H	-2.65854	-1.6841	-1.08939
H	-4.08084	-0.630445	-1.28942
H	-2.64566	0.252697	2.13851
H	-4.12827	-0.332467	1.34325
H	-2.70307	-1.39634	1.43729
H	-4.12076	1.69289	-0.219228
H	-2.66711	2.27138	0.640411
H	-2.63628	2.06879	-1.13685
Boc_Int5
Charge = 1	Spin Multiplicity = 1
C	-2.92847	0.892495	0.539673
C	-1.84002	1.83942	0.0523576
C	-0.474304	1.17686	0.102272
C	-1.69721	-1.06931	-0.475765
C	-2.98996	-0.276163	-0.431637
H	0.253293	1.72321	-0.507295
H	-2.06954	2.15622	-0.976424
H	-1.78299	2.74788	0.666236
H	-2.70515	0.534152	1.55765
H	-3.90023	1.40104	0.574708
H	-1.63033	-1.6096	-1.43376
H	-3.19558	0.0995193	-1.44493
H	-3.79276	-0.986775	-0.188958
N	-0.493962	-0.229146	-0.379767
C	0.666471	-0.861758	-0.49359
O	0.720664	-2.15484	-0.549273
H	-0.102573	1.15636	1.13775
H	-2.32208	-2.62008	0.567264
H	-0.0894363	-2.52679	-0.102546
O	-1.57559	-2.00261	0.587587
O	1.73636	-0.162624	-0.547018
C	3.13072	-0.706295	-0.543734
C	3.96239	0.564557	-0.54621
H	3.75237	1.16281	0.350352
H	5.02702	0.29787	-0.551894
H	3.74326	1.16515	-1.43895
C	3.34276	-1.51446	-1.81381
H	2.75173	-2.43761	-1.81469
H	3.08663	-0.912864	-2.69655
H	4.40585	-1.78331	-1.87657
C	3.34846	-1.50969	0.728751
H	3.08408	-0.909656	1.61039
H	2.77295	-2.44228	0.73222
H	4.41517	-1.76339	0.793145
Boc_Int6
Charge = 0	Spin Multiplicity = 1
C	-3.0095	0.944456	0.28443
C	-1.7853	1.79865	-0.0257995
C	-0.504068	1.03638	0.277862
C	-1.66549	-1.11988	-0.272683
C	-2.94055	-0.336629	-0.538459
H	0.37104	1.60421	-0.0516275
H	-1.79563	2.08188	-1.09116
H	-1.78622	2.72831	0.560911
H	-3.02493	0.691963	1.35695
H	-3.93678	1.49122	0.0627999
H	-1.55262	-1.90833	-1.02874
H	-2.97056	-0.0885652	-1.61074
H	-3.78753	-1.00374	-0.326867
N	-0.483719	-0.268364	-0.39456
C	0.696294	-0.958865	-0.518204
O	0.746929	-2.16803	-0.651267
H	-0.415848	0.885352	1.36926
H	-1.01279	-2.31879	1.07848
O	-1.74595	-1.69162	1.01
O	1.75751	-0.154302	-0.474065
C	3.11541	-0.668528	-0.583017
C	3.9678	0.588899	-0.470188
H	3.7903	1.08475	0.494337
H	5.03201	0.327603	-0.542573
H	3.72045	1.29093	-1.27863
C	3.31566	-1.33006	-1.94273
H	2.71009	-2.23891	-2.0321
H	3.03935	-0.630827	-2.74517
H	4.37577	-1.59324	-2.06411
C	3.4114	-1.61929	0.572881
H	3.18958	-1.12637	1.53057
H	2.81783	-2.53686	0.493711
H	4.47848	-1.88192	0.559245
Boc_Int7
Charge = 1	Spin Multiplicity = 1
C	3.06624	-0.870275	-0.0009044
C	1.83096	-1.74221	0.212902
C	0.642446	-0.930663	0.699036
C	1.60322	1.12808	-0.418095
C	2.74769	0.28599	-0.947221
H	-0.277384	-1.5213	0.76024
H	1.56005	-2.25689	-0.723349
H	2.02198	-2.52402	0.960171
H	3.40641	-0.464693	0.96319
H	3.88676	-1.47173	-0.412285
H	1.28289	1.89921	-1.13217
H	2.48796	-0.0848319	-1.95062
H	3.60662	0.960093	-1.06376
N	0.369287	0.200279	-0.273227
C	-0.856189	0.973101	0.111226
O	-0.764656	2.11556	0.438377
H	0.839774	-0.447501	1.66388
H	1.29923	2.34729	1.03061
O	1.91454	1.63044	0.815853
H	0.169783	-0.221743	-1.19287
O	-1.87641	0.191737	0.00785456
C	-3.25771	0.646592	0.345778
C	-3.28641	1.06263	1.80816
H	-2.68795	1.96423	1.98558
H	-4.32709	1.27685	2.08631
H	-2.91945	0.246447	2.44589
C	-4.0861	-0.601537	0.10091
H	-5.14009	-0.3819	0.314969
H	-3.99739	-0.923239	-0.945303
H	-3.75527	-1.41748	0.757398
C	-3.63738	1.77226	-0.603228
H	-3.02627	2.66722	-0.434065
H	-3.53008	1.44594	-1.64679
H	-4.68986	2.0332	-0.428918
Boc_TS2
Charge = 1	Spin Multiplicity = 1
C	3.59052	0.74532	-0.257852
C	2.55983	1.83089	0.0282119
C	1.16228	1.36553	-0.34349
C	1.82602	-0.907516	0.408386
C	3.24672	-0.481071	0.575202
H	0.400591	2.0407	0.0566219
H	2.5894	2.09511	1.09665
H	2.773	2.74554	-0.540084
H	3.58178	0.483665	-1.32753
H	4.60313	1.08692	-0.0104349
H	1.48888	-1.76958	0.985327
H	3.34834	-0.257665	1.65121
H	3.90194	-1.3402	0.382796
N	0.871756	0.0159907	0.195319
C	-0.460032	-0.481293	0.160756
O	-0.671009	-1.66982	0.139947
H	1.04163	1.32314	-1.43714
H	2.53947	-2.55063	-1.20131
H	1.00633	-2.26702	-1.22287
O	1.88061	-1.83481	-1.17778
O	-1.32588	0.492008	0.126985
C	-2.77626	0.244915	0.0117454
C	-3.35411	1.65093	-0.0146106
H	-2.96291	2.2102	-0.875408
H	-4.44753	1.59645	-0.0961283
H	-3.095	2.18857	0.907594
C	-3.25187	-0.52383	1.23693
H	-2.83631	-1.53801	1.25949
H	-2.96522	0.0087076	2.15459
H	-4.34774	-0.593356	1.20562
C	-3.05811	-0.490876	-1.29147
H	-2.63088	0.0616983	-2.14016
H	-2.64965	-1.50813	-1.27592
H	-4.14582	-0.552255	-1.43208
Boc_TS4
Charge = 1	Spin Multiplicity = 1
C	-4.57426	-0.698302	-0.719883
C	-3.84951	0.282998	-1.64281
C	-2.79531	1.17044	-0.984112
C	-2.72454	-1.05901	0.915544
C	-3.64887	-1.70823	-0.0291569
H	-2.496	1.97309	-1.67346
H	-3.38126	-0.264153	-2.4776
H	-4.59821	0.947885	-2.09527
H	-5.13998	-0.147519	0.0455257
H	-5.30549	-1.2669	-1.30832
H	-1.72689	-1.47074	1.11491
H	-3.06197	-2.30704	-0.738225
H	-4.23557	-2.42387	0.577356
N	-1.6002	0.392563	-0.6154
C	-0.722722	0.834741	0.35604
O	-1.11183	1.32497	1.41225
H	-3.18383	1.6462	-0.0741426
H	-2.37491	0.470986	1.95484
O	-3.14701	-0.104862	1.62462
H	-1.12304	-0.0410742	-1.40537
O	0.520474	0.578361	0.0457428
C	1.6388	0.795818	0.983213
C	1.43269	-0.0533986	2.23069
H	0.584956	0.302362	2.82765
H	1.27022	-1.10454	1.95202
H	2.34035	0.00109347	2.84709
C	2.83936	0.310385	0.18578
H	2.94412	0.892195	-0.73997
H	3.75123	0.431941	0.784831
H	2.72422	-0.751241	-0.071934
C	1.74922	2.28252	1.2931
H	2.65941	2.45346	1.88403
H	1.82905	2.85918	0.36091
H	0.8851	2.63644	1.8671
Bz_Int3'
Charge = 1	Spin Multiplicity = 1
C	-3.56083	-1.09108	-0.179519
C	-2.44732	-1.63145	0.708683
C	-1.22176	-0.808415	0.701602
C	-2.28057	1.02816	-0.515551
C	-3.60159	0.429112	-0.0721258
H	-0.32956	-1.17722	1.21871
H	-2.74519	-1.68785	1.77254
H	-2.1414	-2.6587	0.4549
H	-3.37636	-1.38534	-1.22337
H	-4.51747	-1.53485	0.120032
H	-2.19157	2.08613	-0.247213
H	-2.12261	0.929409	-1.59926
H	-3.81037	0.730245	0.966019
H	-4.39404	0.852704	-0.701543
N	-1.13251	0.348092	0.137666
C	0.122963	1.13933	0.234605
O	0.0132366	2.31307	0.404461
C	1.39304	0.393606	0.100094
C	1.50865	-0.779845	-0.659603
C	2.52527	0.964887	0.698927
C	2.75456	-1.38414	-0.802207
H	0.644158	-1.21077	-1.16729
C	3.76221	0.345846	0.564377
H	2.41774	1.88657	1.27191
C	3.87586	-0.827626	-0.185424
H	2.84958	-2.28989	-1.40104
H	4.64141	0.77879	1.04179
H	4.84837	-1.30945	-0.294423
Bz_Int3
Charge = 1	Spin Multiplicity = 1
C	-3.53969	-1.13559	-0.104186
C	-2.61482	-1.36296	1.08686
C	-1.18788	-1.00619	0.710664
C	-2.15814	0.948936	-0.390131
C	-3.49067	0.331155	-0.51693
H	-0.515732	-0.999917	1.57754
H	-2.93507	-0.752633	1.94507
H	-2.62676	-2.41246	1.40612
H	-3.21954	-1.76802	-0.945142
H	-4.57182	-1.41454	0.13805
H	-2.00211	1.98192	-0.719533
H	-4.14757	0.965938	0.107406
H	-3.83655	0.512365	-1.54687
H	-0.785508	-1.71177	-0.0272428
N	-1.13219	0.359964	0.122733
C	0.11815	1.15884	0.267619
O	0.00421764	2.31197	0.541917
C	1.38292	0.425638	0.0647118
C	1.50026	-0.605171	-0.87743
C	2.502	0.863159	0.786251
C	2.73797	-1.20888	-1.07943
H	0.643597	-0.913136	-1.47912
C	3.73013	0.241053	0.59194
H	2.39253	1.68044	1.50028
C	3.84618	-0.794315	-0.338542
H	2.83823	-2.00262	-1.81975
H	4.60019	0.565228	1.16313
H	4.81149	-1.27828	-0.492916
Bz_Int5
Charge = 1	Spin Multiplicity = 1
C	-3.10262	0.8058	0.221684
C	-1.96453	1.81779	0.276555
C	-0.692196	1.13826	0.740935
C	-1.43027	-0.99153	-0.453145
C	-2.73604	-0.284326	-0.774638
H	0.16343	1.81776	0.744158
H	-1.81098	2.27366	-0.714201
H	-2.18219	2.62967	0.98324
H	-3.26522	0.370417	1.2204
H	-4.04123	1.28572	-0.0837073
H	-1.08225	-1.50937	-1.36174
H	-2.63108	0.154299	-1.77852
H	-3.51271	-1.05948	-0.849365
N	-0.352846	-0.0524462	-0.0869082
C	0.87644	-0.533004	-0.130382
O	1.06988	-1.81325	-0.232296
H	-0.82826	0.758746	1.76574
H	-2.20399	-2.54027	0.472307
H	0.27754	-2.31269	0.0771043
O	-1.49337	-1.89974	0.623638
C	2.08408	0.296902	-0.106293
C	2.11179	1.5316	-0.773269
C	3.23216	-0.202009	0.524216
C	3.28689	2.27286	-0.786959
H	1.22624	1.89095	-1.3008
C	4.39914	0.555317	0.517474
H	3.19747	-1.17037	1.02403
C	4.4248	1.7888	-0.135479
H	3.31972	3.22697	-1.31284
H	5.29183	0.181375	1.01878
H	5.3433	2.37713	-0.144813
Bz_Int6
Charge = 0	Spin Multiplicity = 1
C	-3.0637	0.824263	0.152227
C	-1.88823	1.78201	0.326102
C	-0.65036	1.01282	0.759882
C	-1.42182	-1.0035	-0.461455
C	-2.69143	-0.262353	-0.851287
H	0.214835	1.67562	0.862476
H	-1.68178	2.29981	-0.625332
H	-2.11082	2.55097	1.07953
H	-3.30351	0.360294	1.12239
H	-3.96206	1.36055	-0.184356
H	-1.08382	-1.62321	-1.30421
H	-2.52437	0.190211	-1.84099
H	-3.49286	-1.00681	-0.957376
N	-0.332143	-0.0618756	-0.192898
C	0.921441	-0.62508	-0.219975
O	1.08028	-1.83112	-0.347503
H	-0.836253	0.556117	1.74821
H	-0.89191	-2.362	0.772318
O	-1.67913	-1.81015	0.658252
C	2.10804	0.290921	-0.149932
C	2.10585	1.54453	-0.772848
C	3.27005	-0.175287	0.471931
C	3.25551	2.33157	-0.757532
H	1.20451	1.89282	-1.28161
C	4.41422	0.619534	0.499898
H	3.26342	-1.1648	0.931339
C	4.40717	1.87292	-0.114745
H	3.25446	3.30409	-1.25144
H	5.31573	0.259342	0.997275
H	5.30475	2.49302	-0.098499
Bz_Int7
Charge = 1	Spin Multiplicity = 1
C	3.15069	-0.691949	-0.00654678
C	2.0485	-1.68345	0.364733
C	0.784681	-0.979311	0.831879
C	1.42986	1.06718	-0.494057
C	2.64732	0.3336	-1.02284
H	-0.0408064	-1.67511	1.02224
H	1.80689	-2.32896	-0.495643
H	2.37362	-2.34885	1.17568
H	3.49053	-0.163754	0.896
H	4.01513	-1.22857	-0.417668
H	0.981477	1.73975	-1.2391
H	2.39474	-0.142553	-1.98317
H	3.41009	1.0953	-1.23239
N	0.330039	-0.00826242	-0.239158
C	-0.997702	0.615088	0.100449
O	-0.982829	1.72237	0.545852
H	0.956076	-0.368326	1.72607
H	1.0223	2.30316	0.913826
O	1.73352	1.6864	0.684947
H	0.219514	-0.530282	-1.11878
C	-2.19466	-0.208028	-0.148055
C	-2.15857	-1.48019	-0.740165
C	-3.42278	0.358126	0.229884
C	-3.34509	-2.17517	-0.950455
H	-1.22556	-1.95641	-1.04636
C	-4.60272	-0.342592	0.0170369
H	-3.43158	1.34802	0.686552
C	-4.56331	-1.6084	-0.57272
H	-3.31658	-3.16232	-1.41101
H	-5.55624	0.0968332	0.309807
H	-5.49021	-2.15836	-0.740264
Bz_TS2
Charge = 1	Spin Multiplicity = 1
C	3.39154	1.23315	-0.266773
C	2.08076	1.9653	-0.534896
C	0.999854	0.979038	-0.939418
C	1.96873	-0.632015	0.634678
C	3.18087	0.209339	0.840736
H	0.0219662	1.46214	-1.02516
H	1.7622	2.51518	0.36481
H	2.19417	2.6978	-1.34459
H	3.72659	0.720243	-1.18117
H	4.18276	1.93406	0.0264565
H	1.76794	-1.42698	1.35571
H	3.0004	0.712562	1.80729
H	4.04685	-0.445425	0.99959
N	0.885103	-0.128167	0.0443827
C	-0.272802	-0.982327	0.0132251
O	-0.107628	-2.17731	0.00273838
H	1.23641	0.520837	-1.91246
H	3.39158	-2.39343	-0.433891
H	1.87364	-2.49711	-0.763185
O	2.61762	-1.87003	-0.699068
C	-1.60071	-0.32902	0.0214063
C	-1.80178	0.913367	0.63797
C	-2.6802	-1.03123	-0.528695
C	-3.08263	1.45508	0.689958
H	-0.963121	1.44346	1.09394
C	-3.95546	-0.476782	-0.487155
H	-2.50405	-2.00399	-0.989566
C	-4.15508	0.764541	0.121141
H	-3.24557	2.41676	1.17689
H	-4.79704	-1.01313	-0.926162
H	-5.15631	1.19624	0.156408
Bz_TS4
Charge = 1	Spin Multiplicity = 1
C	3.22478	0.180472	0.29911
C	2.52018	1.48578	-0.0753372
C	1.22621	1.35451	-0.877863
C	1.23645	-1.33223	0.429208
C	2.37895	-0.767733	1.15886
H	0.94437	2.33633	-1.28621
H	2.31737	2.07585	0.833766
H	3.21603	2.08651	-0.677174
H	3.54901	-0.348451	-0.608722
H	4.13234	0.417587	0.868363
H	0.29906	-1.60214	0.932611
H	2.00966	-0.303186	2.083
H	2.97442	-1.64752	1.47322
N	0.119047	0.860583	-0.0513021
C	-0.943206	0.159547	-0.55547
O	-0.833064	-0.520611	-1.57185
H	1.34281	0.668519	-1.72657
H	0.513985	-1.78704	-1.25231
O	1.37581	-1.61685	-0.789781
H	-0.0537689	1.38886	0.799987
C	-2.19883	0.154494	0.254818
C	-2.52919	1.17528	1.15506
C	-3.07549	-0.921401	0.0679603
C	-3.72087	1.10784	1.87352
H	-1.88369	2.04577	1.28601
C	-4.26076	-0.989638	0.793621
H	-2.80914	-1.69893	-0.64868
C	-4.58264	0.024377	1.69799
H	-3.97961	1.90772	2.56776
H	-4.93666	-1.83379	0.653457
H	-5.51313	-0.0268361	2.26511
Cbz_Int3'
Charge = 1	Spin Multiplicity = 1
C	-4.32983	1.45394	0.327212
C	-2.9345	2.03275	0.131648
C	-1.8606	1.02459	0.087734
C	-3.42976	-0.852523	-0.020512
C	-4.46021	0.164006	-0.47393
H	-0.814525	1.3427	0.095
H	-2.83633	2.58355	-0.823732
H	-2.64848	2.76959	0.898524
H	-4.49623	1.2481	1.39487
H	-5.07991	2.19042	0.016377
H	-3.36065	-1.70885	-0.698469
H	-3.63813	-1.23575	0.988215
H	-4.32681	0.368159	-1.54754
H	-5.45325	-0.284827	-0.34782
N	-2.07266	-0.248752	0.027198
C	-0.962554	-1.20695	0.02502
O	-1.18118	-2.37508	-0.006628
O	0.184729	-0.592067	0.067772
C	1.37053	-1.43452	0.07137
H	1.30659	-2.09783	-0.80069
H	1.34595	-2.03907	0.986946
C	2.56697	-0.534282	0.015383
C	3.23526	-0.170458	1.18809
C	3.00036	-0.024233	-1.21355
C	4.32847	0.694038	1.13346
H	2.89971	-0.56918	2.14781
C	4.0902	0.842255	-1.26834
H	2.48103	-0.31116	-2.13074
C	4.755	1.20137	-0.094099
H	4.84876	0.971171	2.05125
H	4.42547	1.23501	-2.22918
H	5.61103	1.87644	-0.137272
Cbz_Int3
Charge = 1	Spin Multiplicity = 1
C	-3.87269	1.80729	0.107384
C	-2.59046	2.24832	-0.587542
C	-1.42931	1.34894	-0.204441
C	-3.02403	-0.504704	-0.380817
C	-4.20107	0.377068	-0.301468
H	-0.562301	1.5001	-0.854559
H	-2.72651	2.22603	-1.67958
H	-2.32113	3.27606	-0.314036
H	-3.74397	1.85802	1.19864
H	-4.70934	2.46579	-0.153368
H	-3.14547	-1.5869	-0.497263
H	-4.66291	0.322699	-1.30616
H	-4.92877	-0.117737	0.360257
N	-1.80386	-0.0856939	-0.326011
C	-0.745236	-1.10584	-0.364321
O	-0.994958	-2.25922	-0.512929
H	-1.10538	1.50105	0.834265
O	0.41033	-0.533633	-0.201246
C	1.56972	-1.41217	-0.197413
H	1.42782	-2.1418	0.610181
H	1.58882	-1.93916	-1.15989
C	2.78409	-0.559563	0.0101748
C	3.47103	-0.0335147	-1.08845
C	3.21463	-0.25297	1.30526
C	4.57837	0.791208	-0.894553
H	3.13807	-0.274963	-2.1002
C	4.32112	0.572194	1.49984
H	2.68114	-0.665991	2.16416
C	5.0029	1.0949	0.399702
H	5.11266	1.19559	-1.75525
H	4.65437	0.805634	2.51192
H	5.87083	1.73829	0.551785
Cbz_Int5
Charge = 1	Spin Multiplicity = 1
C	3.66566	0.700166	0.00046417
C	2.75155	1.75558	0.608436
C	1.30374	1.51808	0.215919
C	1.86317	-1.05204	0.280935
C	3.28648	-0.641056	0.609096
H	0.61789	2.05776	0.878216
H	2.8555	1.73667	1.7039
H	3.01591	2.7677	0.275484
H	3.55291	0.671201	-1.09547
H	4.71742	0.924536	0.218141
H	1.49322	-1.75134	1.04796
H	3.3858	-0.587861	1.70311
H	3.93923	-1.45843	0.27177
N	0.921699	0.0804691	0.252182
C	-0.341025	-0.225131	0.00995285
O	-0.712499	-1.41886	-0.316075
H	1.12843	1.86794	-0.812073
H	2.30287	-2.44514	-1.04134
H	0.0687115	-1.89736	-0.713362
O	1.73758	-1.65933	-0.996086
O	-1.22822	0.702245	0.0954895
C	-2.61051	0.413646	-0.282224
H	-3.00417	-0.319835	0.431344
H	-2.5921	-0.0243516	-1.2877
C	-3.36272	1.70805	-0.237306
C	-3.24133	2.62229	-1.29
C	-4.16306	2.02377	0.863882
C	-3.91279	3.84165	-1.23943
H	-2.61854	2.37481	-2.15258
C	-4.84015	3.24246	0.9122
H	-4.25922	1.31062	1.68522
C	-4.71352	4.15163	-0.137891
H	-3.81626	4.55064	-2.06269
H	-5.4672	3.48188	1.77194
H	-5.24291	5.10486	-0.10043
Cbz_Int6
Charge = 0	Spin Multiplicity = 1
C	3.69886	0.6427	0.164118
C	2.63944	1.72372	0.363857
C	1.34423	1.35711	-0.351565
C	1.85839	-1.05881	-0.0835568
C	3.15609	-0.706241	0.629271
H	0.554401	2.07848	-0.124574
H	2.43096	1.84183	1.43988
H	2.99041	2.69556	-0.0119172
H	3.96201	0.577537	-0.903488
H	4.61805	0.892656	0.712494
H	1.39751	-1.94481	0.372374
H	2.95214	-0.677245	1.7107
H	3.87686	-1.51501	0.445047
N	0.891996	0.0250246	0.0552562
C	-0.420254	-0.303498	0.216089
O	-0.844372	-1.42875	0.380735
H	1.50743	1.35982	-1.44305
H	1.36814	-1.62298	-1.87376
O	2.16297	-1.29156	-1.43654
O	-1.22273	0.7742	0.190248
C	-2.61018	0.525962	0.374428
H	-2.78855	0.132125	1.38595
H	-2.93374	-0.248758	-0.338073
C	-3.36699	1.80933	0.155967
C	-2.91033	2.77074	-0.751657
C	-4.5673	2.0312	0.838031
C	-3.64551	3.93505	-0.973471
H	-1.97014	2.60492	-1.27984
C	-5.30669	3.19181	0.610374
H	-4.92491	1.2906	1.55709
C	-4.84666	4.14782	-0.295659
H	-3.27773	4.6803	-1.68066
H	-6.2413	3.35332	1.14978
H	-5.42096	5.05894	-0.469937
Cbz_Int7
Charge = 1	Spin Multiplicity = 1
C	2.87227	-0.928587	-0.290138
C	1.61842	-1.79495	-0.18798
C	0.465795	-1.05285	0.466192
C	1.46267	1.1499	-0.303826
C	2.5641	0.383879	-1.00938
H	-0.468991	-1.6229	0.448478
H	1.30671	-2.13838	-1.18774
H	1.80798	-2.69625	0.410138
H	3.25414	-0.706716	0.71709
H	3.66097	-1.46955	-0.828131
H	1.14356	2.04172	-0.861209
H	2.26603	0.204374	-2.05378
H	3.44058	1.0449	-1.0327
N	0.202626	0.2381	-0.287861
C	-0.978812	0.95545	0.263142
O	-0.866862	2.0039	0.815112
H	0.698179	-0.749002	1.49435
H	1.23878	2.10143	1.34809
O	1.82029	1.41515	0.988203
H	-0.0308745	-0.00976507	-1.26194
O	-2.04279	0.252368	0.0334554
C	-3.30438	0.789936	0.533609
H	-3.45908	1.76523	0.0554399
H	-3.19075	0.929283	1.61634
C	-4.38214	-0.191879	0.191862
C	-5.15661	-0.0180931	-0.958748
C	-4.59536	-1.30899	1.00717
C	-6.13778	-0.951651	-1.29148
H	-4.99248	0.854588	-1.5943
C	-5.57265	-2.2442	0.672787
H	-3.99382	-1.44279	1.90907
C	-6.34457	-2.06521	-0.476904
H	-6.7424	-0.808753	-2.18801
H	-5.73652	-3.11239	1.31245
H	-7.11275	-2.79519	-0.736425
Cbz_TS2
Charge = 1	Spin Multiplicity = 1
C	3.67362	-0.737199	-0.171477
C	2.65564	-1.82525	-0.492301
C	1.2868	-1.47144	0.062855
C	1.79669	0.901296	-0.459523
C	3.2088	0.567079	-0.803612
H	0.512367	-2.1296	-0.341194
H	2.58831	-1.95878	-1.58301
H	2.95368	-2.79063	-0.0633412
H	3.76572	-0.610619	0.918449
H	4.66629	-0.999733	-0.557226
H	1.37714	1.81971	-0.871613
H	3.2131	0.485748	-1.90458
H	3.84903	1.42573	-0.564509
N	0.900343	-0.0821357	-0.282841
C	-0.437052	0.342091	-0.0853797
O	-0.722509	1.50287	0.056262
H	1.27213	-1.55811	1.1603
H	2.66671	2.29046	1.33928
H	1.12951	2.06343	1.43201
O	1.97484	1.61253	1.24973
O	-1.26457	-0.672657	-0.0493972
C	-2.65283	-0.360197	0.210299
H	-2.6979	0.237914	1.13008
H	-3.02935	0.245059	-0.62446
C	-3.39344	-1.65765	0.343531
C	-4.09599	-2.18862	-0.741772
C	-3.35252	-2.36512	1.55024
C	-4.75418	-3.41286	-0.622686
H	-4.12979	-1.63795	-1.68429
C	-4.0063	-3.58981	1.66941
H	-2.8058	-1.95055	2.40035
C	-4.70836	-4.11428	0.582146
H	-5.30422	-3.81936	-1.47249
H	-3.97237	-4.13547	2.61341
H	-5.22385	-5.07127	0.676313
Cbz_TS4
Charge = 1	Spin Multiplicity = 1
C	4.52127	0.0647607	-0.980061
C	3.89856	-1.3287	-0.873327
C	2.83288	-1.52099	0.205322
C	2.56555	1.4131	-0.213802
C	3.52028	1.18129	-1.30626
H	2.64204	-2.59419	0.350021
H	3.47486	-1.62433	-1.84714
H	4.70452	-2.04523	-0.66249
H	5.04936	0.315411	-0.0487415
H	5.274	0.0553417	-1.77848
H	1.53722	1.7455	-0.406098
H	2.95476	0.997976	-2.22953
H	4.04333	2.14698	-1.44715
N	1.56882	-0.862531	-0.157263
C	0.666852	-0.442611	0.785323
O	0.984557	0.0382724	1.86588
H	3.16029	-1.11419	1.17119
H	2.20309	1.1977	1.62153
O	2.96599	1.32819	0.97647
H	1.13033	-1.208	-1.00997
O	-0.576633	-0.517138	0.355197
C	-1.59306	0.0645586	1.20002
H	-1.65424	-0.523269	2.12511
H	-1.28338	1.08744	1.45336
C	-2.88687	0.0455053	0.439855
C	-3.10675	0.973148	-0.585141
C	-3.86822	-0.906735	0.726098
C	-4.29261	0.946754	-1.31549
H	-2.34226	1.72112	-0.808244
C	-5.05934	-0.931101	-0.00088845
H	-3.69972	-1.63173	1.52523
C	-5.27123	-0.00601414	-1.02259
H	-4.45797	1.67384	-2.1118
H	-5.8226	-1.67509	0.231312
H	-6.20219	-0.0241279	-1.59127
CHO_Int6
Charge = 0	Spin Multiplicity = 1
C	-4.07749	1.47452	-0.500209
C	-2.63913	1.95037	-0.70814
C	-1.69147	1.20266	0.224911
C	-3.19954	-0.764354	0.250402
C	-4.17027	-0.0415482	-0.675347
H	-0.642031	1.45654	0.0230402
H	-2.33331	1.76321	-1.75059
H	-2.5527	3.03133	-0.526756
H	-4.40616	1.73882	0.517259
H	-4.75649	1.97858	-1.20232
H	-3.14288	-1.83435	0.00539508
H	-3.92107	-0.318416	-1.71145
H	-5.18566	-0.40642	-0.465778
N	-1.85232	-0.237227	0.0673591
C	-0.810737	-1.05654	-0.211564
O	-0.872572	-2.26341	-0.343218
H	-1.9087	1.47236	1.27118
H	-3.06883	-1.07313	2.16042
O	-3.63595	-0.561674	1.56939
H	0.144959	-0.497178	-0.318574
H2O
Charge = 0	Spin Multiplicity = 1
O	-0.262214	0.699197	0
H	0.700557	0.754942	0
H	-0.531047	1.62535	0
H2SO4
Charge = 0	Spin Multiplicity = 1
S	0.16426	-0.304401	0.00697857
O	-1.28751	0.200147	0.413693
H	-1.82418	0.393351	-0.37608
O	0.749672	-0.790771	1.224
O	0.0834359	-1.09939	-1.18541
O	0.887524	1.04076	-0.434865
H	1.14048	1.57234	0.34132
HSO4-
Charge = -1	Spin Multiplicity = 1
S	-0.504427	-0.136413	0.0256186
O	-0.883299	1.39024	-0.471332
H	-1.42399	1.79928	0.220605
O	0.257463	0.0475846	1.26608
O	-1.79862	-0.800529	0.221001
O	0.276055	-0.628553	-1.10906
Int1
Charge = 1	Spin Multiplicity = 2
C	3.2263	-0.356525	-0.24282
C	2.14024	-1.40213	-0.443059
C	0.988389	-1.19399	0.588509
C	1.48933	1.1868	0.742286
C	2.65471	1.05178	-0.284137
H	0.176565	-1.90206	0.417801
H	1.71451	-1.346	-1.45586
H	2.51069	-2.42374	-0.288717
H	3.73505	-0.526143	0.718522
H	3.98366	-0.465976	-1.03362
H	1.0133	2.16885	0.677645
H	1.88072	1.00158	1.7535
H	2.25581	1.29839	-1.27865
H	3.39968	1.81114	-0.0132572
H	1.39302	-1.31747	1.60481
N	0.522781	0.159796	0.458886
C	-0.673909	0.541211	-0.312851
O	-0.530344	1.49544	-1.01661
C	-1.96385	-0.242535	-0.125079
C	-1.99536	-1.44064	-1.09657
H	-1.26158	-2.22197	-0.862479
H	-2.99313	-1.89718	-1.03706
H	-1.83122	-1.10561	-2.12998
C	-3.09726	0.720257	-0.510976
H	-4.05602	0.198492	-0.393217
H	-3.09959	1.60825	0.136246
H	-2.99904	1.0476	-1.55344
C	-2.14345	-0.677757	1.33648
H	-2.08946	0.185226	2.01589
H	-3.14091	-1.12602	1.44074
H	-1.41378	-1.42791	1.66617
Int2
Charge = 0	Spin Multiplicity = 2
C	3.27848	-0.489473	-0.00279364
C	2.1455	-1.43103	-0.387825
C	0.857554	-1.03894	0.324518
C	1.50946	1.29551	0.0663146
C	2.88546	0.93432	-0.38739
H	0.0540487	-1.70453	0.0137292
H	1.98153	-1.39562	-1.47791
H	2.38042	-2.47195	-0.124091
H	3.44455	-0.549202	1.08546
H	4.21788	-0.776689	-0.495318
H	1.17133	2.32692	0.0314813
H	2.94335	1.02503	-1.49245
H	3.59881	1.67007	0.0115672
H	0.991867	-1.15921	1.4135
N	0.479318	0.352763	0.0462487
C	-0.823013	0.828266	-0.0288433
O	-1.00889	2.02766	-0.172474
C	-2.03986	-0.125742	0.0484203
C	-2.10866	-1.0242	-1.20026
H	-1.26469	-1.71663	-1.30681
H	-3.02863	-1.62642	-1.15939
H	-2.15064	-0.405084	-2.10838
C	-3.29357	0.760684	0.0381782
H	-4.18687	0.1204	0.0614325
H	-3.31309	1.42479	0.912792
H	-3.32794	1.38734	-0.86151
C	-2.0744	-0.938926	1.35582
H	-1.92066	-0.280792	2.22426
H	-3.06872	-1.39826	1.45814
H	-1.33786	-1.74763	1.40549
Int3'
Charge = 1	Spin Multiplicity = 1
C	-3.36871	0.33992	0.220702
C	-2.3364	1.45921	0.25665
C	-0.936845	0.989963	0.30462
C	-1.54376	-1.33225	-0.111775
C	-2.85376	-0.795431	-0.655138
H	-0.152934	1.72258	0.499978
H	-2.38156	2.10115	-0.643893
H	-2.47023	2.15669	1.09756
H	-3.54536	-0.0297717	1.24136
H	-4.32193	0.730013	-0.154837
H	-1.05957	-2.02702	-0.806325
H	-1.67214	-1.85273	0.8468
H	-2.70834	-0.444845	-1.68851
H	-3.56869	-1.62706	-0.690458
N	-0.569554	-0.232735	0.129277
C	0.844785	-0.684072	0.276326
O	0.967495	-1.81785	0.61334
C	1.9985	0.262287	-0.057707
C	1.73217	1.06162	-1.34353
H	0.966541	1.84052	-1.23798
H	2.66483	1.56626	-1.62979
H	1.44126	0.397808	-2.1702
C	3.21755	-0.645519	-0.286162
H	4.08303	-0.0157072	-0.52957
H	3.44785	-1.23105	0.612379
H	3.04213	-1.34001	-1.11918
C	2.31049	1.1797	1.14309
H	2.44806	0.588691	2.05904
H	3.25235	1.70396	0.930288
H	1.55074	1.94723	1.3372
Int3
Charge = 1	Spin Multiplicity = 1
C	3.35156	-0.360092	-0.0159541
C	2.31428	-1.4652	-0.169196
C	1.04194	-1.11148	0.57962
C	1.3573	1.15819	-0.241252
C	2.78468	0.94757	-0.554706
H	0.239024	-1.81171	0.343006
H	2.0785	-1.62303	-1.23343
H	2.68366	-2.41854	0.229072
H	3.6105	-0.238897	1.04614
H	4.27553	-0.609919	-0.550351
H	0.906138	2.13817	-0.428653
H	2.84437	1.00835	-1.65775
H	3.32559	1.83811	-0.199694
H	1.18811	-1.1186	1.66973
N	0.570823	0.25415	0.234916
C	-0.838144	0.689658	0.526678
O	-0.950283	1.75789	1.0344
C	-1.98149	-0.21078	0.0787974
C	-1.68879	-0.823952	-1.29856
H	-0.837285	-1.51651	-1.30534
H	-2.57339	-1.3912	-1.61849
H	-1.50245	-0.0380981	-2.0444
C	-3.21623	0.696706	-0.027923
H	-4.07056	0.090262	-0.356313
H	-3.45709	1.15034	0.941621
H	-3.05448	1.50062	-0.759186
C	-2.27021	-1.28456	1.14826
H	-2.44693	-0.817432	2.12689
H	-3.18591	-1.81484	0.851808
H	-1.47576	-2.03161	1.25789
Int4
Charge = 0	Spin Multiplicity = 1
C	-3.35899	-0.302991	-0.285194
C	-2.31292	-1.25637	0.283761
C	-0.958626	-1.02097	-0.378955
C	-1.4757	1.3408	-0.270971
C	-2.78423	1.08115	-0.392095
H	-0.233657	-1.74127	-0.00378687
H	-2.20267	-1.0923	1.36747
H	-2.60779	-2.30409	0.136332
H	-3.69667	-0.652114	-1.27623
H	-4.25669	-0.289128	0.351492
H	-1.07612	2.35209	-0.299864
H	-3.45563	1.92588	-0.556483
H	-1.04877	-1.16851	-1.46943
N	-0.493553	0.341582	-0.119901
C	0.793994	0.752891	0.172068
O	1.01443	1.93573	0.37419
C	1.95629	-0.264028	0.247877
C	1.80501	-1.1668	1.48623
H	0.923971	-1.81962	1.46641
H	2.6929	-1.81106	1.56946
H	1.74768	-0.552357	2.39667
C	3.24597	0.547652	0.431101
H	4.09837	-0.142709	0.503505
H	3.41038	1.22322	-0.419123
H	3.20405	1.15677	1.34253
C	2.10692	-1.07189	-1.05311
H	2.16322	-0.396312	-1.91975
H	3.0488	-1.63842	-1.00973
H	1.30174	-1.7916	-1.23462
Int5
Charge = 1	Spin Multiplicity = 1
C	3.37665	-0.646599	0.152914
C	2.28483	-1.6358	-0.228243
C	0.966971	-1.24508	0.413137
C	1.64316	1.20988	0.146475
C	2.97635	0.717286	-0.385077
H	0.161194	-1.89078	0.0642201
H	2.17478	-1.67296	-1.32326
H	2.51998	-2.65256	0.113337
H	3.49052	-0.609392	1.24796
H	4.34419	-0.945519	-0.269865
H	1.27259	1.99635	-0.530336
H	2.89863	0.671803	-1.48168
H	3.71641	1.4976	-0.154611
N	0.589004	0.170353	0.161351
C	-0.647648	0.611465	0.305985
O	-0.827855	1.85144	0.639947
C	-1.9207	-0.189273	0.0767899
C	-1.86169	-0.925428	-1.27254
H	-1.06816	-1.67789	-1.34187
H	-2.81975	-1.44145	-1.42089
H	-1.729	-0.209354	-2.09521
C	-3.10452	0.791661	0.0335859
H	-4.01465	0.214682	-0.174678
H	-3.23151	1.31176	0.990776
H	-2.97781	1.54139	-0.758381
C	-2.1499	-1.15059	1.26267
H	-2.12667	-0.60508	2.21654
H	-3.15026	-1.58974	1.14692
H	-1.42669	-1.97189	1.31002
H	1.04103	-1.35142	1.50656
H	2.37977	2.36758	1.55173
H	-0.0245411	2.22395	1.07784
O	1.68395	1.69849	1.46954
Int6
Charge = 0	Spin Multiplicity = 1
C	-3.13911	0.800725	0.00940499
C	-1.99364	1.80572	0.0217154
C	-0.731634	1.16635	0.582306
C	-1.43404	-1.04528	-0.289726
C	-2.71798	-0.415424	-0.805532
H	0.0920822	1.88096	0.547816
H	-1.79539	2.1585	-1.00411
H	-2.23982	2.68647	0.631853
H	-3.36912	0.491057	1.04152
H	-4.05174	1.24645	-0.410613
H	-1.07095	-1.77624	-1.02462
H	-2.54948	-0.11717	-1.852
H	-3.49181	-1.19581	-0.803494
N	-0.363174	-0.0512418	-0.151267
C	0.897873	-0.607204	-0.0714214
O	1.02004	-1.82489	-0.0557306
C	2.15494	0.288038	-0.0786072
C	2.05063	1.3969	-1.13626
H	1.23704	2.1097	-0.95619
H	2.99244	1.96499	-1.15678
H	1.89824	0.959334	-2.1338
C	3.34371	-0.608537	-0.451018
H	4.2585	0.00026664	-0.484883
H	3.47788	-1.41025	0.285715
H	3.1947	-1.07421	-1.43504
C	2.42776	0.85077	1.32933
H	2.46551	0.0344404	2.06583
H	3.40851	1.34924	1.32828
H	1.68357	1.58141	1.66726
H	-0.897518	0.904683	1.6432
H	-0.894814	-2.19869	1.12936
O	-1.69084	-1.68295	0.935082
Int7
Charge = 1	Spin Multiplicity = 1
C	-3.16917	0.692936	-0.17248
C	-2.10485	1.74294	0.143238
C	-0.853005	1.12009	0.740844
C	-1.3933	-1.06475	-0.391502
C	-2.59663	-0.418873	-1.05217
H	-0.054302	1.85528	0.890816
H	-1.83164	2.29859	-0.769005
H	-2.48127	2.48241	0.862601
H	-3.54256	0.252715	0.76333
H	-4.02229	1.16363	-0.677307
H	-0.897185	-1.80041	-1.04102
H	-2.30523	-0.0347614	-2.04228
H	-3.33341	-1.2158	-1.21941
N	-0.329363	0.0539335	-0.197864
C	0.999661	-0.487195	0.270401
O	0.98149	-1.5047	0.885572
C	2.24474	0.31772	-0.0711143
C	2.00722	1.39296	-1.13448
H	1.29968	2.17059	-0.810689
H	2.96079	1.89897	-1.3344
H	1.66698	0.961117	-2.08813
C	3.28572	-0.697884	-0.572948
H	4.22801	-0.16865	-0.767338
H	3.46454	-1.47448	0.181259
H	2.95509	-1.17702	-1.50502
C	2.74388	0.949266	1.24438
H	2.89281	0.177681	2.01141
H	3.70693	1.43996	1.04781
H	2.04914	1.70673	1.63273
H	-1.05396	0.605961	1.68835
H	-1.03673	-2.13421	1.16266
O	-1.74737	-1.56654	0.829503
H	-0.177245	0.494034	-1.11562
Int8
Charge = 1	Spin Multiplicity = 1
C	3.36727	0.0550569	0.357778
C	1.9646	0.341447	0.924947
C	1.18389	1.2863	0.0102468
C	2.64944	-1.91551	-1.1289
C	3.58808	-1.38566	-0.0932179
H	1.57167	2.30895	0.0795409
H	1.40258	-0.597731	1.04947
H	2.02873	0.792745	1.92431
H	3.57175	0.727415	-0.490789
H	4.13043	0.286776	1.11144
H	2.96739	-2.8526	-1.63278
H	3.50202	-2.09095	0.755467
H	4.61026	-1.53464	-0.474236
N	-0.239247	1.34221	0.343318
C	-1.10744	0.437535	-0.00882822
O	-0.773663	-0.594591	-0.705925
C	-2.56744	0.525039	0.370525
C	-2.87494	1.80169	1.1534
H	-2.65881	2.70557	0.5644
H	-3.94536	1.81508	1.39578
H	-2.32419	1.84279	2.1052
C	-2.88321	-0.71449	1.22662
H	-3.94584	-0.688913	1.50348
H	-2.6877	-1.63862	0.667763
H	-2.28385	-0.721238	2.14815
C	-3.38429	0.490242	-0.932624
H	-3.18306	-0.427479	-1.4996
H	-4.45212	0.518358	-0.677241
H	-3.1558	1.3587	-1.5665
H	1.27536	0.978579	-1.04081
H	0.187995	-0.725014	-0.93708
O	1.58295	-1.42262	-1.43388
H	-0.576677	2.11462	0.912382
Int9
Charge = 0	Spin Multiplicity = 1
C	3.11531	0.905376	-0.0760391
C	1.63965	0.862893	0.325374
C	0.722193	1.58875	-0.655432
C	3.4938	-1.56955	0.0575591
C	3.88778	-0.227623	0.588195
H	0.883365	2.6741	-0.642527
H	1.30373	-0.184822	0.367666
H	1.50897	1.28478	1.33459
H	3.20687	0.795465	-1.16742
H	3.56588	1.87209	0.189424
H	3.78925	-2.46198	0.647151
H	3.74656	-0.245952	1.68122
H	4.97885	-0.14463	0.436139
N	-0.679791	1.33638	-0.346571
C	-1.2235	0.142076	-0.564225
O	-0.563192	-0.727616	-1.16851
C	-2.61899	-0.157982	-0.0259827
C	-3.39027	1.10706	0.357135
H	-3.49502	1.79299	-0.496456
H	-4.3987	0.824453	0.689049
H	-2.91754	1.64285	1.19425
C	-2.40878	-1.04145	1.21729
H	-3.38576	-1.33622	1.62654
H	-1.84328	-1.9472	0.962594
H	-1.85421	-0.496046	1.99537
C	-3.39285	-0.935508	-1.09804
H	-2.88041	-1.87089	-1.35789
H	-4.39157	-1.18702	-0.714369
H	-3.51445	-0.335498	-2.01165
H	0.914673	1.22581	-1.67501
H	-0.708253	-2.09476	-1.09082
O	2.87528	-1.7075	-0.979716
H	-1.2142	2.0413	0.145727
S	0.385766	-3.73352	-0.110613
O	1.60719	-3.9202	-1.09127
H	2.14767	-3.06328	-1.14923
O	0.74833	-2.7436	0.893377
O	-0.746163	-3.16058	-1.01379
O	-0.00903857	-5.05638	0.30508
TS1
Charge = 1	Spin Multiplicity = 1
C	-3.33108	-0.132535	-0.230297
C	-2.44025	-1.25166	0.298456
C	-0.994621	-0.957024	0.177806
C	-1.36334	1.39753	-0.389432
C	-2.75977	1.22169	0.177916
H	-0.266904	-1.7569	0.359343
H	-2.60716	-1.44462	1.37433
H	-2.61885	-2.21891	-0.194348
H	-3.38751	-0.195476	-1.32717
H	-4.34901	-0.259787	0.156245
H	-0.837872	2.25229	0.0589369
H	-1.364	1.53632	-1.48032
H	-2.72204	1.30295	1.27519
H	-3.38329	2.04584	-0.190221
N	-0.529189	0.199807	-0.123907
C	0.942443	0.417957	-0.293004
O	1.34958	0.433545	-1.40677
C	1.75548	0.65847	0.971491
C	0.918285	0.605023	2.2504
H	0.506011	-0.395926	2.44053
H	1.56481	0.861333	3.1003
H	0.0905438	1.32984	2.23313
C	2.38931	2.05362	0.807645
H	3.06839	2.23284	1.65224
H	2.96284	2.11098	-0.126604
H	1.62596	2.84483	0.80589
C	2.86537	-0.407751	0.993945
H	3.46059	-0.363686	0.0723239
H	3.52501	-0.210788	1.8501
H	2.45431	-1.42158	1.10196
TS2
Charge = 1	Spin Multiplicity = 1
C	3.12846	-0.82428	0.0615826
C	2.00634	-1.84415	0.206405
C	0.731682	-1.17835	0.696603
C	1.33565	0.788565	-0.633355
C	2.69131	0.244484	-0.928915
H	-0.101139	-1.88192	0.656225
H	1.81462	-2.33151	-0.762417
H	2.27145	-2.63193	0.92341
H	3.34456	-0.35936	1.03564
H	4.05233	-1.29983	-0.289895
H	0.966982	1.59357	-1.27045
H	2.60094	-0.180979	-1.94399
H	3.3981	1.07932	-1.01491
N	0.378825	0.00989191	-0.116947
C	-0.925989	0.620761	-0.0284282
O	-0.962773	1.82462	0.0203958
C	-2.18009	-0.249168	-0.0660088
C	-2.04681	-1.35761	-1.12079
H	-1.25207	-2.0822	-0.903692
H	-2.995	-1.91104	-1.16836
H	-1.85484	-0.9271	-2.11401
C	-3.34094	0.674618	-0.461379
H	-4.26307	0.0807015	-0.516565
H	-3.47873	1.47351	0.277959
H	-3.16231	1.13799	-1.44139
C	-2.48463	-0.813991	1.33697
H	-2.52913	-0.00366535	2.07839
H	-3.47127	-1.29725	1.30172
H	-1.76142	-1.5615	1.68214
H	0.842524	-0.840536	1.73908
H	2.40409	2.64751	0.620446
H	0.885943	2.45222	0.907517
O	1.73009	1.97388	0.810142
TS3
Charge = 0	Spin Multiplicity = 1
C	3.15527	-1.01703	0.496903
C	1.94611	-1.8082	0.987509
C	0.692012	-0.944787	1.00611
C	1.60252	0.450152	-0.83171
C	2.85828	-0.405939	-0.869938
H	-0.176531	-1.53322	1.31431
H	1.77394	-2.67925	0.334103
H	2.10966	-2.19297	2.00363
H	3.38242	-0.212304	1.21274
H	4.04077	-1.66435	0.437991
H	1.31778	0.772761	-1.84548
H	2.72785	-1.19228	-1.62675
H	3.67789	0.243885	-1.20598
N	0.434076	-0.384505	-0.357691
C	-0.816189	0.356009	-0.482375
O	-0.76634	1.52188	-0.775039
C	-2.15371	-0.343657	-0.218243
C	-2.1675	-1.8477	-0.512198
H	-1.38237	-2.41517	0.00390079
H	-3.13558	-2.25209	-0.184093
H	-2.07502	-2.03696	-1.58927
C	-3.18962	0.337139	-1.12571
H	-4.16868	-0.135859	-0.9665
H	-3.27148	1.40669	-0.896292
H	-2.90245	0.221936	-2.1798
C	-2.53676	-0.0633033	1.25107
H	-2.48508	1.01371	1.46479
H	-3.5727	-0.3956	1.40948
H	-1.90005	-0.59338	1.97108
H	0.807407	-0.0999793	1.70156
H	1.08726	2.14367	-0.118988
O	1.82081	1.52626	0.014718
H	0.431787	-1.39933	-1.20663
S	0.0826462	-1.69655	-3.3792
O	1.45772	-1.21164	-4.05571
H	1.95848	-1.9785	-4.38405
O	-0.476124	-2.74783	-4.19553
O	0.518526	-2.25205	-2.01748
O	-0.659082	-0.462283	-3.18439
TS4
Charge = 1	Spin Multiplicity = 1
C	3.2763	-0.100555	-0.260383
C	2.53496	-1.43674	-0.1993
C	1.22334	-1.44529	0.584021
C	1.31998	1.44929	-0.0745299
C	2.46649	1.03679	-0.894068
H	0.905427	-2.48364	0.761229
H	2.34135	-1.80414	-1.22077
H	3.20091	-2.17522	0.268165
H	3.59468	0.202108	0.747702
H	4.18916	-0.22589	-0.856114
H	0.409714	1.86903	-0.519368
H	2.10396	0.802045	-1.90394
H	3.08472	1.9506	-0.993353
N	0.150673	-0.751561	-0.141355
C	-0.930326	-0.185503	0.489041
O	-0.830315	0.246864	1.63105
C	-2.24018	-0.114049	-0.297195
C	-2.01934	0.147601	-1.79289
H	-1.50961	-0.682339	-2.30378
H	-2.99923	0.257445	-2.27793
H	-1.45512	1.0748	-1.97338
C	-3.11116	0.990362	0.303064
H	-4.08449	1.00544	-0.206414
H	-3.27445	0.818964	1.37413
H	-2.64107	1.97724	0.180466
C	-2.91808	-1.48383	-0.101292
H	-3.09631	-1.68216	0.965052
H	-3.88611	-1.48568	-0.622413
H	-2.30532	-2.29955	-0.512402
H	1.33239	-0.966798	1.56532
H	0.562164	1.53034	1.64946
O	1.43125	1.43829	1.18048
H	-0.0242151	-1.11406	-1.07525
TS5
Charge = 0	Spin Multiplicity = 1
C	-2.97932	-1.00643	-0.493208
C	-2.03894	-1.78729	0.420774
C	-0.585926	-1.52331	0.0411034
C	-1.86493	1.18435	0.378923
C	-3.11046	0.47183	-0.114443
H	0.0878375	-2.02793	0.750334
H	-2.21888	-1.52085	1.4757
H	-2.22267	-2.86723	0.330492
H	-2.60463	-1.08743	-1.52685
H	-3.98249	-1.45485	-0.489757
H	-1.62912	1.00433	1.44718
H	-3.84454	0.571541	0.702875
H	-3.48433	1.05571	-0.967009
N	-0.339429	-0.0939736	-0.0106669
C	0.81401	0.476163	-0.0345366
O	0.885714	1.79106	0.0211284
C	2.19385	-0.199585	-0.0430915
C	2.50426	-0.623746	1.40336
H	1.78329	-1.36074	1.78353
H	3.50649	-1.07554	1.44387
H	2.49187	0.249696	2.07133
C	3.25297	0.815398	-0.496642
H	4.23911	0.33014	-0.480451
H	3.05406	1.16319	-1.52057
H	3.28024	1.69008	0.163215
C	2.25841	-1.40654	-0.992004
H	1.82915	-1.16544	-1.976
H	3.3134	-1.67676	-1.14243
H	1.75065	-2.29299	-0.596848
H	-0.40956	-1.9689	-0.951671
H	-0.0674349	2.1786	0.00276651
O	-1.52995	2.26926	-0.148697
